# Supplementary material for: Inoculation With Indigenous Rhizosphere Microbes Enhances Aboveground Accumulation of Lead in Salix integra Thunb. by Improving Transport Coefficients
Source: Front Microbiol. 2021 Aug 4;12:686812. doi: 10.3389/fmicb.2021.686812 (PMC8371752; doi:10.3389/fmicb.2021.686812)
Supplement: Supplementary file 3 [file Data_Sheet_2.xlsx]

## Sheet: Table S1
		Table S1. The list of 410 metabolites detected in this study.
Index	Compounds	Class	Peak aera			Peak aera			VIP	Fold_Change
			Fungus No.3-1	Fungus No.3-2	Fungus No.3-3	Bacterium No.6-1	Bacterium No.6-2	Bacterium No.6-3
MEDN005	L-Threonine	Amino Acid metabolomics	4714200	4709100	3403900	544900	1083200	131970	0.982475	0.137214
MEDN009	L-Aspartic Acid	Amino Acid metabolomics	22531000	21832000	12136000	519870	493710	534620	1.11311	0.0274023
MEDN010	L-Citrulline	Amino Acid metabolomics	822700	887230	837260	50819000	54388000	52466000	1.12015	61.9008
MEDN011	L-Glutamic Acid	Amino Acid metabolomics	36318000	38771000	19957000	3520200	3091900	2025200	1.09267	0.0908749
MEDN013	L-Isoleucine	Amino Acid metabolomics	39022	41983	30801	927600	955080	219520	1.05435	18.8022
MEDN015	L-Phenylalanine	Amino Acid metabolomics	11753000	11966000	10839000	122560000	122470000	114990000	1.11973	10.4178
MEDN017	L-Pyroglutamic Acid	Amino Acid metabolomics	3328500	3528600	3598300	6019300	5158300	5124400	1.08469	1.55919
MEDN018	L-Serine	Amino Acid metabolomics	3621800	3734800	2849600	167340	156680	151490	1.11831	0.0465903
MEDN019	L-Tryptophan	Amino Acid metabolomics	1876000	2057500	2109100	14117000	14471000	12385000	1.11809	6.78069
MEDN022	(5-L-Glutamyl)-L-Amino Acid	Amino Acid metabolomics	118190	121910	137770	36743	35835	36075	1.117	0.287541
MEDN029	4-Hydroxyphenylpyruvic Acid	Amino Acid metabolomics	81095	96665	79340	9	9	9	1.12018	0.000105018
MEDN040	Glycyl-L-Proline	Amino Acid metabolomics	9	9	9	1665200	1515300	948830	1.11983	152938
MEDN041	Hexanoyl Glycine	Amino Acid metabolomics	9	9	9	25036	25833	32305	1.12006	3080.52
MEDN043	L-Carnosine	Amino Acid metabolomics	64690	71698	69162	9	9	9	1.12026	0.000131355
MEDN045	L-Cysteine	Amino Acid metabolomics	170610	176930	118920	9	9	9	1.11991	5.78828e-05
MEDN048	L-Homocystine	Amino Acid metabolomics	9	9	9	67748	72963	66615	1.12026	7678.74
MEDN049	L-Saccharopine	Amino Acid metabolomics	9	9	9	1717400	1656200	1365000	1.12022	175504
MEDN052	N6-Acetyl-L-Lysine	Amino Acid metabolomics	18937	17518	11777	1641500	1471100	1518300	1.1179	96.013
MEDN053	N-Acetylaspartate	Amino Acid metabolomics	9	9	9	814510	895780	912250	1.12026	97131.1
MEDN055	N-Acetyl-L-Glutamic Acid	Amino Acid metabolomics	321660	396900	448200	1578000	1730600	1519800	1.10847	4.1383
MEDN056	N-Acetyl-L-Leucine	Amino Acid metabolomics	119270	119550	123620	17153000	17204000	15672000	1.12019	138.034
MEDN059	N-Glycyl-L-Leucine	Amino Acid metabolomics	9	9	9	572650	682010	114930	1.1139	50725.6
MEDN060	N-Isovaleroylglycine	Amino Acid metabolomics	9	9	9	81813	84792	104200	1.12013	10029.8
MEDN061	N-Phenylacetylglycine	Amino Acid metabolomics	9	9	9	206130	209430	209560	1.12029	23152.6
MEDN066	Phenylacetyl-L-Glutamine	Amino Acid metabolomics	9	9	9	10886	11808	15476	1.11979	1413.7
MEDN075	N-Acetylphenylalanine	Amino Acid metabolomics	44720	39633	42745	6098900	6091800	7315200	1.11985	153.471
MEDN198	Citric Acid	Amino Acid metabolomics	3467000	3803500	5048600	37690	43383	50813	1.11813	0.0107058
MEDN200	L-Malic Acid	Amino Acid metabolomics	9	9	9	3162400	2990100	3095700	1.12029	342526
MEDN202	A-Ketoglutaric Acid	Amino Acid metabolomics	323200	346310	352890	9	9	9	1.12027	2.64085e-05
MEDN203	Cis-Aconitic Acid	Amino Acid metabolomics	9	9	9	56399	87284	79926	1.11972	8281.81
MEDN206	Citramalic Acid	Amino Acid metabolomics	432800	423740	383020	457860	449900	350760	0.0561082	1.0153
MEDN490	Fumaric Acid	Amino Acid metabolomics	2060400	2167900	2287200	9	9	9	1.12028	4.14396e-06
MEDN496	N-Acetylmethionine	Amino Acid metabolomics	9	9	9	241670	244520	247500	1.12029	27173.7
MEDN720	N-(2-Methylbenzoyl)glycine	Amino Acid metabolomics	74023	76672	84861	1750100	1762900	1782300	1.1199	22.48
MEDN818	N-acetyl-beta-alanine	Amino Acid metabolomics	43917	55729	50343	2433300	2274900	2261200	1.11953	46.4661
MEDN843	N-Amidino-L-Aspartate	Amino Acid metabolomics	9	9	9	175330	164190	134350	1.12015	17550.7
MEDP002	D-Homocysteine	Amino Acid metabolomics	9	9	9	460700	438140	596250	1.12013	55373.7
MEDP006	Glycine	Amino Acid metabolomics	676000	705710	760270	730790	818900	96609	0.451501	0.768587
MEDP009	L-Tyrosine	Amino Acid metabolomics	97960000	102250000	96279000	273560000	289040000	320530000	1.11556	2.97863
MEDP010	L-Arginine	Amino Acid metabolomics	9	9	9	936960	1306600	1267000	1.12006	130021
MEDP011	L-Lysine	Amino Acid metabolomics	12767000	14583000	1701200	5044000	7072100	13270000	0.0990313	0.87384
MEDP012	L-Ornithine	Amino Acid metabolomics	9180600	175670	239120	21052000	27370000	18015000	0.895567	6.92385
MEDP013	L-Alanine	Amino Acid metabolomics	17612000	19039000	15287000	2959600	3286800	1221100	1.06798	0.143777
MEDP017	L-Histidine	Amino Acid metabolomics	14842000	14737000	8186000	69485000	65689000	57221000	1.08752	5.09453
MEDP019	L-Leucine	Amino Acid metabolomics	25000000	36295000	14072000	369000000	389440000	230330000	1.08786	13.1194
MEDP020	L-Methionine	Amino Acid metabolomics	6352000	6662500	5523500	56755000	62223000	71450000	1.11707	10.2723
MEDP022	L-Proline	Amino Acid metabolomics	105690000	110230000	93620000	57345000	66532000	40432000	1.01142	0.530817
MEDP026	L-Valine	Amino Acid metabolomics	144950000	157340000	146600000	327730000	372810000	79043000	0.37493	1.73669
MEDP031	3-Chloro-L-Tyrosine	Amino Acid metabolomics	1246900	1275800	1140800	125010	133980	133690	1.11959	0.107187
MEDP032	3-Hydroxy-3-Methylpentane-1,5-Dioic Acid	Amino Acid metabolomics	3813600	3695700	3954400	9	9	9	1.12029	2.35526e-06
MEDP035	5-Hydroxy-L-Tryptophan	Amino Acid metabolomics	243340	241240	220350	2402100	2405000	2141100	1.11922	9.85658
MEDP036	5-Oxoproline	Amino Acid metabolomics	33841000	37410000	35936000	39297000	42349000	40535000	0.979606	1.13989
MEDP037	Asp-Phe	Amino Acid metabolomics	59187	56438	58225	4816600	5528900	6102400	1.11971	94.6097
MEDP049	L-Asparagine Anhydrous	Amino Acid metabolomics	90637000	97218000	79819000	349210	399390	303950	1.11963	0.00393221
MEDP053	L-Dopa	Amino Acid metabolomics	648000	697030	710320	89719	81706	95078	1.11874	0.129663
MEDP054	L-Glutamine	Amino Acid metabolomics	13324000	15283000	1730900	4643500	6749600	12120000	0.0178906	0.77504
MEDP055	L-Homocitrulline	Amino Acid metabolomics	365310	286320	305820	3461200	3258200	3121600	1.11777	10.2783
MEDP059	L-Theanine	Amino Acid metabolomics	6102000	6095200	4141700	705420	793670	591240	1.10781	0.127936
MEDP060	Methionine Sulfoxide	Amino Acid metabolomics	1017700	1015800	1106100	247760	193870	224070	1.11465	0.212033
MEDP061	N,N-Dimethylglycine	Amino Acid metabolomics	3259600	2900700	1674100	533540	526210	415330	1.08161	0.188282
MEDP066	N-Acetyl-L-Tyrosine	Amino Acid metabolomics	214090	239070	230370	6632300	7038700	8031700	1.11947	31.7509
MEDP067	N-Acetylmannosamine	Amino Acid metabolomics	632870	657580	1009400	38991	28102	24571	1.1113	0.0398565
MEDP075	Nα-Acetyl-L-Arginine	Amino Acid metabolomics	919840	936820	1211400	405230	454370	259680	1.04929	0.364817
MEDP082	S-Sulfo-L-Cysteine	Amino Acid metabolomics	52953	31719	18785	444040	426690	99340	0.985276	9.37655
MEDP083	Trans-4-Hydroxy-L-Proline	Amino Acid metabolomics	2197600	2041600	2536300	194360000	199200000	241910000	1.11932	93.7894
MEDP086	Urea	Amino Acid metabolomics	1065200	1131600	1100700	2071200	2831000	3491400	1.06179	2.54544
MEDP087	L-Alanyl-L-Lysine	Amino Acid metabolomics	167700	235440	198070	9	9	9	1.12007	4.49094e-05
MEDP208	Succinic Acid	Amino Acid metabolomics	342590	437960	408710	1678700	2002100	1085800	1.07645	4.00804
MEDP373	N-Acetylglycine	Amino Acid metabolomics	32913000	29647000	55188000	280170000	307820000	302170000	1.10084	7.55987
MEDP386	N-Acetylthreonine	Amino Acid metabolomics	14594	41756	52384	580840	416860	695480	1.07482	15.5718
MEDP387	H-Homoarg-Oh	Amino Acid metabolomics	71197	73265	72211	285940	245830	228540	1.11422	3.50902
MEDP395	L-Pipecolic Acid	Amino Acid metabolomics	35520000	37572000	35491000	39241000	43452000	39978000	0.958371	1.12974
MEDP405	3-Aminoisobutanoic Acid	Amino Acid metabolomics	9835200	10599000	10588000	241370	214750	185620	1.11929	0.0206865
MEDP519	L-Norleucine	Amino Acid metabolomics	3127400	2998900	2772900	24962000	25199000	22254000	1.11883	8.13725
MEDP685	Methylcysteine	Amino Acid metabolomics	12862000	13525000	12142000	41833000	43751000	48079000	1.1164	3.46915
MEDP752	DL-Leucine	Amino Acid metabolomics	123000000	131300000	110860000	230970000	269140000	39698000	0.0967518	1.47828
MEDP849	Nα-Acetyl-L-glutamine	Amino Acid metabolomics	586610	529240	617830	15362000	13628000	14078000	1.11962	24.842
MEDP859	glycylphenylalanine	Amino Acid metabolomics	9	9	9	2579100	2787200	3236700	1.12022	318630
MEDP860	L-Glutamic acid	Amino Acid metabolomics	160590000	162490000	149130000	5843400	6698700	2445100	1.1028	0.0317384
MEDP868	N-methylalanine	Amino Acid metabolomics	1270800	1353500	649330	61230	50152	44315	1.10462	0.047561
MEDP878	N-Methyl-L-Glutamate	Amino Acid metabolomics	4260200	4408200	5001000	2155400	2543900	2125600	1.0951	0.499283
MEDP880	N-Alpha-Acetyl-L-Asparagine	Amino Acid metabolomics	9	9	9	1485600	1448800	1457900	1.12029	162678
MEDN275	1-Caffeoylquinic Acid	Organic Acid And Its Derivatives	176960	175570	211330	9	9	9	1.12021	4.78842e-05
MEDN276	1-Naphthylacetic Acid	Organic Acid And Its Derivatives	45162	58889	55207	141980	155500	185460	1.09807	3.03244
MEDN279	2-Aminoethanesulfinic Acid	Organic Acid And Its Derivatives	37961	28453	34706	5133.6	4609.6	4158.3	1.11402	0.137475
MEDN280	2-Aminoethanesulfonic Acid	Organic Acid And Its Derivatives	537670	527810	528640	470630	418720	383080	0.991881	0.798202
MEDN283	2-Hydroxybutanoic Acid	Organic Acid And Its Derivatives	147770	143470	166730	232970	209570	246260	1.06637	1.50403
MEDN284	2-Hydroxyisocaproic Acid	Organic Acid And Its Derivatives	9	9	9	8422600	9163700	5541900	1.11999	856600
MEDN285	2-Methylsuccinic Acid	Organic Acid And Its Derivatives	2292400	2616500	2664000	526620	485440	506640	1.11776	0.200544
MEDN290	3-Hydroxy-3-Methyl Butyric Acid	Organic Acid And Its Derivatives	9	9	9	1811300	1754900	1980700	1.12027	205441
MEDN298	4-Oxopentanoate	Organic Acid And Its Derivatives	335110	354600	358780	9	9	9	1.12028	2.57513e-05
MEDN299	Adipic Acid	Organic Acid And Its Derivatives	49305	46508	47210	57011	38273	43756	0.19251	0.972151
MEDN300	Azelaic Acid	Organic Acid And Its Derivatives	3316100	3498300	3464500	3248400	3366300	3374600	0.638665	0.971826
MEDN301	Caffeic Acid	Organic Acid And Its Derivatives	371410	363690	410920	86839	102070	68230	1.10582	0.224376
MEDN302	Chlorogenic Acid	Organic Acid And Its Derivatives	152520	155680	159110	9	9	9	1.12029	5.77775e-05
MEDN311	Dodecanedioic Aicd	Organic Acid And Its Derivatives	7808.4	9216	7693.6	7202.2	7087.8	8967.3	0.352937	0.940905
MEDN314	Glutaric Acid	Organic Acid And Its Derivatives	2399300	2665500	2755200	531570	514490	488610	1.11826	0.196249
MEDN318	Homogentisic Acid	Organic Acid And Its Derivatives	2052100	2212500	2379300	92724	86443	90209	1.11976	0.0405449
MEDN321	Kinic Acid	Organic Acid And Its Derivatives	2588900	2746100	2419000	69245	48439	47583	1.1177	0.0213138
MEDN324	L-3-Phenyllactic Acid	Organic Acid And Its Derivatives	41986	54998	48870	3664000	4304700	3805500	1.11926	80.7259
MEDN325	L-Lactic Acid	Organic Acid And Its Derivatives	67096	44463	33065	17543	12683	21704	0.99652	0.359069
MEDN326	L-Tartaric Acid	Organic Acid And Its Derivatives	107930	120680	118770	17099	25576	5907.6	1.03628	0.139854
MEDN333	Malonicacid	Organic Acid And Its Derivatives	9	9	9	7729600	8634500	6388600	1.12018	842693
MEDN335	Methylmalonic Acid	Organic Acid And Its Derivatives	15774000	16237000	15766000	126820000	113940000	71112000	1.10014	6.52766
MEDN336	N'-Formylkynurenine	Organic Acid And Its Derivatives	18937	17373	13476	194820	185480	171100	1.11577	11.0754
MEDN338	Phenyllactate (Pla)	Organic Acid And Its Derivatives	42541	51113	53216	3494400	4050100	3592800	1.11944	75.831
MEDN339	Phenylpyruvic Acid	Organic Acid And Its Derivatives	1204200	1317700	1314100	736240	577150	995640	0.95848	0.601937
MEDN344	Subericacid	Organic Acid And Its Derivatives	91206	92443	88907	82145	89984	88517	0.673161	0.956303
MEDN346	Vanillic Acid	Organic Acid And Its Derivatives	57521	53971	113300	150550	147950	151970	0.948335	2.00394
MEDN407	3-Aminosalicylic Acid	Organic Acid And Its Derivatives	9	9	9	101360	94378	80184	1.12018	10219.3
MEDN413	Ethylmalonate	Organic Acid And Its Derivatives	9	9	9	107500	100600	127340	1.12018	12423.7
MEDN416	Ureidoisobutyric Acid	Organic Acid And Its Derivatives	30285	32466	34014	80802	84292	80472	1.11676	2.53776
MEDN432	5-Hydroxyhexanoic Acid	Organic Acid And Its Derivatives	41427	39481	46487	78982	80643	88533	1.10268	1.94794
MEDN469	Citraconic Acid	Organic Acid And Its Derivatives	137500	134990	132140	68355	79947	62294	1.09359	0.520466
MEDN470	Oxoadipic Acid	Organic Acid And Its Derivatives	150360	141410	175470	46533	123290	144010	0.643805	0.671674
MEDN477	2-Oxovaleric Acid	Organic Acid And Its Derivatives	42685	53956	51591	9	9	9	1.12013	0.000182147
MEDN478	Aminomalonic Acid	Organic Acid And Its Derivatives	550950	606250	556390	4378200	4054800	2175200	1.08658	6.19063
MEDN487	Allysine	Organic Acid And Its Derivatives	26711	28880	18134	103460	92251	102610	1.09653	4.0464
MEDN530	Pimelic acid	Organic Acid And Its Derivatives	189220	171660	161850	117600	134260	147270	0.967554	0.763549
MEDN569	DL-o-Tyrosine	Organic Acid And Its Derivatives	1664200	1652400	1614500	12544000	11769000	12524000	1.12005	7.47034
MEDN579	N-lactoyl-phenylalanine	Organic Acid And Its Derivatives	18240	16564	16107	1962300	1823300	1943700	1.12011	112.536
MEDN581	Imidazoleacetic acid	Organic Acid And Its Derivatives	9	9	9	204020	197940	206750	1.12029	22544.8
MEDN587	N-Acetylvaline	Organic Acid And Its Derivatives	13724	9203.2	51032	9	9	9	1.11012	0.000365066
MEDN632	N-Oleoyl Glycine	Organic Acid And Its Derivatives	1369.6	6199.8	1928.8	2182.6	1149.4	1290.8	0.533152	0.486703
MEDN651	Succinic anhydride	Organic Acid And Its Derivatives	33478000	35168000	34758000	1883500	2002300	1611900	1.11918	0.0531672
MEDN662	Gamma-Glu-Leu	Organic Acid And Its Derivatives	20020	22892	21281	219500	248530	230230	1.11912	10.8775
MEDN704	Oxaloacetic acid	Organic Acid And Its Derivatives	721060	768040	398510	311960	310090	332730	0.93719	0.505814
MEDN725	Sorbic acid	Organic Acid And Its Derivatives	363340	394790	412610	248680	216210	217240	1.094	0.582649
MEDN827	N-acetylornithine	Organic Acid And Its Derivatives	2271900	2609500	1710900	9	9	9	1.12007	4.09569e-06
MEDN841	3-Ureidopropionate	Organic Acid And Its Derivatives	9302.3	2669.3	5915.7	68970	63065	68778	1.07641	11.2266
MEDN854	Mono-Methyl Glutarate	Organic Acid And Its Derivatives	28801	27591	27124	69115	23310	25631	0.335442	1.41357
MEDP089	N-Acetylhistamine	Organic Acid And Its Derivatives	9	9	9	2973000	3674400	3133400	1.12021	362252
MEDP285	2,6-Diaminooimelic Acid	Organic Acid And Its Derivatives	822250	1042700	1482200	327980	282390	334990	1.07571	0.282437
MEDP295	4-Acetamidobutyric Acid	Organic Acid And Its Derivatives	1281800	1331200	1312500	4385800	4263300	4307000	1.12004	3.3005
MEDP296	4-Guanidinobutyric Acid	Organic Acid And Its Derivatives	4255300	3453900	4380400	4334100	4063700	4330500	0.382613	1.05283
MEDP297	5-Aminovaleric Acid	Organic Acid And Its Derivatives	30592	13475	32195	1553400	1370300	1518100	1.10982	58.2439
MEDP298	6-Aminocaproic Acid	Organic Acid And Its Derivatives	29967000	33678000	27431000	93716000	111940000	10433000	0.321121	2.37262
MEDP299	7-Methyluric Acid	Organic Acid And Its Derivatives	350030	400450	351240	327860	353530	305460	0.749202	0.895736
MEDP305	Creatinine	Organic Acid And Its Derivatives	121710	118520	286370	617480	668820	772120	1.03651	3.90889
MEDP310	D-Pipecolinic Acid	Organic Acid And Its Derivatives	3037800	3131000	3064400	318040	336520	277780	1.11892	0.100977
MEDP313	Guanidineacetic Acid	Organic Acid And Its Derivatives	51897	54685	37602	1816600	1499100	1800400	1.1173	35.4831
MEDP315	Hippuric Acid	Organic Acid And Its Derivatives	9	9	9	1150100	1125000	1138900	1.12029	126444
MEDP316	Homovanillic Acid	Organic Acid And Its Derivatives	8551100	9081200	9008200	27531000	28953000	31307000	1.11747	3.2954
MEDP318	Kinurenine	Organic Acid And Its Derivatives	9	9	9	983950	971250	1232500	1.12019	118063
MEDP319	Kynurenic Acid	Organic Acid And Its Derivatives	32119	46515	35407	329910	330750	312170	1.11428	8.53053
MEDP321	L-Dihydroorotic Acid	Organic Acid And Its Derivatives	98966000	113900000	123860000	9	9	9	1.12025	8.01839e-08
MEDP322	L-Homoserine	Organic Acid And Its Derivatives	19325000	20112000	18287000	1204000	2758800	410930	1.04522	0.0757697
MEDP325	Maleic Acid	Organic Acid And Its Derivatives	6478400	6940100	6071600	2580300	2489600	2257500	1.11307	0.375955
MEDP329	Pyrrole-2-Carboxylic Acid	Organic Acid And Its Derivatives	113170	120400	110080	433780	511710	511010	1.11613	4.23832
MEDP332	Cinnamic Acid	Organic Acid And Its Derivatives	3343900	3557400	3046000	35883000	37614000	34093000	1.11914	10.816
MEDP333	Uric Acid	Organic Acid And Its Derivatives	187010	169520	159670	743630	783500	645530	1.11432	4.20895
MEDP357	Urocanic Acid	Organic Acid And Its Derivatives	4617300	4860700	4387700	18297000	34957000	39012000	1.0842	6.65426
MEDP368	Taurocholic Acid Sodium Salt Hydrate	Organic Acid And Its Derivatives	476550	562320	492060	570410	590290	583840	0.884754	1.13953
MEDP430	2-Aminoadipic Acid	Organic Acid And Its Derivatives	5708900	6060800	6962600	2185000	2647300	3264800	1.07146	0.432253
MEDP437	Ergothioneine	Organic Acid And Its Derivatives	9	9	9	121680	168200	141810	1.12003	15988.5
MEDP457	5-Aminolevulinate	Organic Acid And Its Derivatives	689910	744600	601980	1549300	2065300	275650	0.298176	1.91027
MEDP509	trans-3-Indoleacrylic acid	Organic Acid And Its Derivatives	4874800	5405500	5266400	46120000	45624000	39224000	1.11849	8.42417
MEDP518	DL-Stachydrine	Organic Acid And Its Derivatives	837050	1094800	903310	631700	564360	758740	0.947123	0.689485
MEDP525	N-Acetyl-L-alanine	Organic Acid And Its Derivatives	46145	47765	30325	715720	804700	740860	1.11434	18.2016
MEDP535	Triethyl phosphate	Organic Acid And Its Derivatives	644360	504000	404460	1115700	355960	243860	0.116888	1.10478
MEDP587	N-Alpha-acetyllysine	Organic Acid And Its Derivatives	1032000	1170100	1189900	13336000	14124000	15304000	1.11901	12.6073
MEDP611	N-Acetyl-L-Histidine	Organic Acid And Its Derivatives	529990	986060	1012200	1501900	1504000	1581400	0.932485	1.81442
MEDP636	Furfural	Organic Acid And Its Derivatives	5451400	5271300	5064500	1139400	1217600	1201300	1.1195	0.225391
MEDP637	L-phenylalanyl-L-proline	Organic Acid And Its Derivatives	9	9	9	8551100	7175900	4615400	1.1199	753422
MEDP689	TranexamicAcid	Organic Acid And Its Derivatives	607940	693990	587180	490740	511880	497110	1.0183	0.793882
MEDP709	Methyl dihydrojasmonate	Organic Acid And Its Derivatives	2475200	2161400	2219600	2262900	2292700	2145900	0.254609	0.977436
MEDP724	3,5-Dinitrosalicylic acid	Organic Acid And Its Derivatives	1412300	1317200	1451500	1402200	1410200	1252800	0.320209	0.972303
MEDP767	Aspirin	Organic Acid And Its Derivatives	141580000	145940000	143040000	9	9	9	1.12029	6.2709e-08
MEDP834	3-Methylsalicylic acid	Organic Acid And Its Derivatives	301430	297240	287230	316700	309580	379090	0.764447	1.13486
MEDP863	proline betaine	Organic Acid And Its Derivatives	27950000	23901000	47931000	229960000	234470000	230850000	1.0959	6.96799
MEDP874	tryptophan betaine	Organic Acid And Its Derivatives	334790	380110	400210	79516	88070	70801	1.11404	0.213779
MEDN120	Dulcitol	Carbohydrate metabolomics	95912	99328	69605	76263	76874	76264	0.562523	0.866171
MEDN122	Inositol	Carbohydrate metabolomics	1879300	1854500	1166700	243700	272140	225740	1.10315	0.151327
MEDN211	D-Arabitol	Carbohydrate metabolomics	282640	326850	404770	29213	15688	14018	1.10339	0.0580906
MEDN213	D-Sorbitol	Carbohydrate metabolomics	199670	223080	153610	92926	47939	73614	1.02418	0.372127
MEDN214	L-Arabitol	Carbohydrate metabolomics	142690	162530	268090	9	9	9	1.11944	4.70949e-05
MEDN220	D-Glucose	Carbohydrate metabolomics	28137000	29350000	20499000	1745800	1631700	1527800	1.11606	0.0628998
MEDN221	D-Mannose	Carbohydrate metabolomics	51359000	49692000	35779000	2683000	2510400	2566200	1.11653	0.0567098
MEDN224	D-Trehalose	Carbohydrate metabolomics	2266500	2221500	1469800	138460	176640	157060	1.1118	0.0792507
MEDN226	D-Erythronolactone	Carbohydrate metabolomics	190760	192060	163750	1891000	1682800	1775600	1.11871	9.78722
MEDN228	D-Arabinose	Carbohydrate metabolomics	3963700	4359500	3875500	1079700	862710	964230	1.11412	0.238275
MEDN231	L-Fucose	Carbohydrate metabolomics	312090	359710	366360	9	9	9	1.12023	2.60076e-05
MEDN232	L-Rhamnose	Carbohydrate metabolomics	267480	319350	303630	9	9	9	1.12023	3.03214e-05
MEDN233	Maltose	Carbohydrate metabolomics	901240	818060	596500	9	9	9	1.12003	1.1659e-05
MEDN235	N-Acetyl-D-Glucosamine	Carbohydrate metabolomics	11194	7164.7	9820.5	165610	85438	141020	1.10232	13.9134
MEDN236	Raffinose	Carbohydrate metabolomics	189300	185740	105640	9	9	9	1.11944	5.61704e-05
MEDN237	D-Glucoronic Acid	Carbohydrate metabolomics	1563100	1399500	1075200	9	9	9	1.1201	6.68681e-06
MEDN240	L-Gulonic-Γ-Lactone	Carbohydrate metabolomics	1544200	1662900	2392400	9	9	9	1.12001	4.82186e-06
MEDN485	D-Fructose-1,6-Biphosphate-Trisodium Salt	Carbohydrate metabolomics	9	9	9	15137	11837	13302	1.12013	1491.7
MEDN506	N-Acetylglucosamine 1-Phosphate	Carbohydrate metabolomics	9	9	9	341020	319540	353500	1.12028	37557.8
MEDN531	D-Glucarate	Carbohydrate metabolomics	1169400	1163600	831200	108000	105750	107990	1.11478	0.101681
MEDN555	Hydroxyphenyllactic acid	Carbohydrate metabolomics	9	9	9	737550	808860	912760	1.12021	91080.4
MEDN570	L-Erythrulose	Carbohydrate metabolomics	1789700	1922900	1746000	766140	809080	759050	1.11656	0.427632
MEDN733	PHENYL-BETA-D-GLUCOPYRANOSIDE	Carbohydrate metabolomics	32920	23419	22013	26575	19947	23928	0.342478	0.899147
MEDN808	Myoinositol	Carbohydrate metabolomics	2470600	2538300	1315500	399930	435970	356610	1.08083	0.188557
MEDN813	Xylose	Carbohydrate metabolomics	4134700	3964100	3906000	789350	828160	800160	1.11992	0.201392
MEDP224	D-Fructose	Carbohydrate metabolomics	197860000	220960000	213570000	9	9	9	1.12028	4.26952e-08
MEDP228	D-Melezitose	Carbohydrate metabolomics	193900	190190	193090	9	9	9	1.12029	4.67792e-05
MEDP229	Lactose	Carbohydrate metabolomics	1550000	1746900	1743000	9	9	9	1.12026	5.35725e-06
MEDP234	D-Glucono-1,5-Lactone	Carbohydrate metabolomics	135790	130580	191470	348070	255980	412430	1.0159	2.22016
MEDP416	6-Phosphogluconic Acid Trisodium Salt	Carbohydrate metabolomics	15137000	13281000	15811000	15090000	16847000	14727000	0.422502	1.05505
MEDP504	Glucosamine	Carbohydrate metabolomics	1943600	1702500	1912800	98487	115290	149130	1.11555	0.065284
MEDN117	4-Methylcatechol	Phenols And Its Derivatives	386280	411390	411430	9	9	9	1.12028	2.23307e-05
MEDN125	Protocatechuic Aldehyde	Phenols And Its Derivatives	11598	13125	12799	9	9	9	1.12022	0.000719578
MEDN128	Vanillin	Phenols And Its Derivatives	252540	287360	290020	9	9	9	1.12024	3.25333e-05
MEDN647	Hydroquinone	Phenols And Its Derivatives	568740	559920	224590	9	9	9	1.11847	1.9952e-05
MEDN698	1-Naphthol	Phenols And Its Derivatives	20532	15057	15275	13932	18631	13810	0.348788	0.911706
MEDN731	4-tert-Octylphenol	Phenols And Its Derivatives	530450	523710	543230	502500	561880	493290	0.341388	0.975134
MEDN747	2,4-Di-tert-butylphenol	Phenols And Its Derivatives	33828	32654	33259	32493	37157	34034	0.465038	1.03953
MEDP130	4-Nitrophenol	Phenols And Its Derivatives	10465000	11705000	11507000	9	9	9	1.12027	8.01734e-07
MEDP668	m-Cresol	Phenols And Its Derivatives	1253400	1330000	1259200	1324000	1301900	1278600	0.395933	1.01611
MEDP734	2-Aminophenol	Phenols And Its Derivatives	2135100	2114500	1971800	9	9	9	1.12028	4.33986e-06
MEDP436	N-Feruloyl Putrescine	Phenolamides	12025000	12884000	12573000	9	9	9	1.12028	7.20346e-07
MEDP441	N-Caffeoyl Putrescine	Phenolamides	1769300	1838400	1906800	9	9	9	1.12028	4.89618e-06
MEDN694	2-nonanol	Alcohol	214630	177030	189590	279340	253650	264280	1.04222	1.37165
MEDN721	2-Methyl-5-nitroimidazole-1-ethanol	Alcohol	9	9	9	3030900	3025500	3111600	1.12029	339556
MEDN821	Scyllo inositol	Alcohol	89093000	87844000	50724000	12346000	11661000	11501000	1.09757	0.155969
MEDP681	2,2,2-Trichloroethanol	Alcohol	23650000	23771000	24074000	25455000	25254000	26648000	1.02289	1.08199
MEDP701	(E)-2-Octen-1-ol	Alcohol	17138000	18102000	17247000	408590	621120	424960	1.11736	0.0277149
MEDP766	(+)-borneol	Alcohol	122960	101600	82898	241000	91685	43209	0.0282425	1.22259
MEDP818	1-PENTADECANOL	Alcohol	1350400	1462200	1391300	1521600	1366000	1285300	0.0935513	0.992626
MEDP844	FURFURYL ALCOHOL	Alcohol	24719000	24164000	24501000	9	9	9	1.12029	3.67928e-07
MEDN726	Decanal	Aldehyde	538240	439020	497270	204650	184210	207530	1.10685	0.404461
MEDP784	Undecanal	Aldehyde	174890	175530	177380	168600	149040	138840	0.887903	0.864873
MEDP789	2-Pentyl-3-phenyl-2-propenal	Aldehyde	91158	108330	108180	98102	115080	114260	0.420076	1.06427
MEDP794	Octanal	Aldehyde	19098000	19282000	19400000	464770	695720	458420	1.11723	0.0280185
MEDP812	5-METHYLFURFURAL	Aldehyde	517240	541250	597010	9	9	9	1.12025	1.63093e-05
MEDP039	Betaine	Alkaloid	17010000	17011000	32086000	198810000	197490000	194260000	1.1008	8.9334
MEDP215	Quinine	Alkaloid	9	9	9	55813	41545	45447	1.12011	5289.07
MEDP672	Cyclohexylamine	Amines	9	9	9	239020	269640	268850	1.12024	28796.7
MEDP677	Butylamine	Amines	2415400	2646500	2644400	641120	695720	497980	1.10867	0.238094
MEDN083	Syringic Acid	Benzene and substituted derivatives	9	9	9	23272	25176	33181	1.11987	3023.3
MEDN084	Benzoic Acid	Benzene and substituted derivatives	785440	981070	865060	1807100	1835100	1736400	1.10164	2.04387
MEDN086	Terephthalic Acid	Benzene and substituted derivatives	2863800	3201300	2452400	3860000	3232000	3652900	0.878642	1.26151
MEDN092	3,4-Dihydroxybenzeneacetic Acid	Benzene and substituted derivatives	286080	212790	256130	9	9	9	1.12014	3.57616e-05
MEDN096	Phthalic Acid	Benzene and substituted derivatives	132010	141920	141740	230120	211530	215010	1.10759	1.57976
MEDN097	P–Hydroxyphenyl Acetic Acid	Benzene and substituted derivatives	52068	58953	77301	423690	408320	469860	1.11136	6.913
MEDN553	2-Methylbenzoic acid	Benzene and substituted derivatives	15441	7438.7	13481	1361400	1219600	455340	1.10068	83.5061
MEDN554	2-(4-Hydroxyphenyl)ethanol	Benzene and substituted derivatives	689980	698710	748470	19339000	20077000	22293000	1.11979	28.8743
MEDN594	m-Coumaric acid	Benzene and substituted derivatives	209120	239430	188920	3022300	3648000	5750900	1.10964	19.4852
MEDN661	Vanillylmandelic acid	Benzene and substituted derivatives	44445	34996	35280	53281	32066	39954	0.241233	1.09222
MEDN739	4-Hydroxybenzyl alcohol	Benzene and substituted derivatives	14618	14026	13738	101360	101430	98532	1.12004	7.10967
MEDN848	Indole-3-Ethanol	Benzene and substituted derivatives	69944	72758	74402	38633	43452	41759	1.10999	0.570436
MEDN856	2',4'-Dihydroxyacetophenone	Benzene and substituted derivatives	38828	33357	40623	9	9	9	1.12018	0.000239345
MEDN862	Phenylpyruvate	Benzene and substituted derivatives	2604100	2769400	2807200	1560200	1272800	2171400	0.955654	0.611732
MEDP085	Tyramine	Benzene and substituted derivatives	172240	169100	164620	1666200	1874900	1715700	1.11962	10.3898
MEDP101	P-Coumaric Acid	Benzene and substituted derivatives	5023000	5280800	4909800	17408000	18071000	20069000	1.11721	3.65121
MEDP112	4-Ethylbenzoic Acid	Benzene and substituted derivatives	122190	111820	117180	112660	106900	106170	0.854244	0.927504
MEDP113	4-Hydroxybenzoic Acid	Benzene and substituted derivatives	1424500	1278100	1242500	5627800	10200000	12216000	1.08665	7.10851
MEDP361	4-Hydroxybenzaldehyde	Benzene and substituted derivatives	8371800	8958100	8114600	27834000	29019000	32151000	1.11641	3.49797
MEDP364	Trans-3-Hydroxycotinine	Benzene and substituted derivatives	9	9	9	103360	107300	145730	1.11999	13199.6
MEDP370	2-(Formylamino)Benzoic Acid	Benzene and substituted derivatives	24888000	26820000	23187000	226900000	237620000	219490000	1.11921	9.13292
MEDP431	Hordenine	Benzene and substituted derivatives	173680	203130	140530	2007800	2113800	1891600	1.1157	11.6233
MEDP454	Isoquinoline	Benzene and substituted derivatives	9	9	9	84596	79868	92304	1.12025	9509.93
MEDP456	Piperidine	Benzene and substituted derivatives	5925300	6258600	5006400	16656000	19178000	2117300	0.322985	2.20772
MEDP507	2-Hydroxycinnamic acid	Benzene and substituted derivatives	30054000	30862000	28223000	98207000	103980000	111730000	1.11726	3.52166
MEDP545	2-Pyrrolidinone	Benzene and substituted derivatives	1607800	1314000	1658700	9	9	9	1.12021	5.89455e-06
MEDP606	2-(3,4-dimethoxyphenyl)ethanamine	Benzene and substituted derivatives	24523000	26283000	25255000	79644000	87788000	92466000	1.11674	3.41697
MEDP652	Methyl cinnamate	Benzene and substituted derivatives	104590	110220	102100	105060	112140	105190	0.295925	1.01729
MEDP653	Benzylcinnamate	Benzene and substituted derivatives	31910	38879	32390	38907	41799	36311	0.72566	1.13412
MEDP654	2-Phenylacetamide	Benzene and substituted derivatives	9	9	9	2193700	2375800	2546500	1.12025	263556
MEDP688	Benzophenone	Benzene and substituted derivatives	40770	39340	40130	31942	29171	36576	0.948263	0.81245
MEDP697	2,6-Di-tert-butyl-4-methylphenol	Benzene and substituted derivatives	311850	345770	285340	488970	293860	232290	0.068835	1.07652
MEDP736	1,3-diisopropylbenzene	Benzene and substituted derivatives	263870	251970	223060	253920	223040	239390	0.258997	0.969482
MEDP796	Pyrene	Benzene and substituted derivatives	93546	107410	99431	112930	109710	109410	0.870661	1.10541
MEDP836	Dibutyl phthalate	Benzene and substituted derivatives	26527000	29109000	29882000	31196000	31393000	30565000	0.852311	1.08929
MEDP845	1-Phenylethanol	Benzene and substituted derivatives	133650000	136470000	135460000	34142000	36725000	34645000	1.11971	0.260151
MEDP865	Bisphenol propane	Benzene and substituted derivatives	4288100	4385600	4036900	4498200	4320600	4434800	0.685371	1.04272
MEDN089	2,5-Dihydroxy Benzoic Acid	Benzoic Acid And Its Derivatives	383330	417900	540540	168100	168760	281550	1.00062	0.460891
MEDN093	3-Hydroxyanthranilic Acid	Benzoic Acid And Its Derivatives	9	9	9	111660	112320	130070	1.12023	13113
MEDN745	Propylparaben	Benzoic Acid And Its Derivatives	18634	20194	22129	29524	21603	18265	0.39512	1.13838
MEDN748	Methylparaben	Benzoic Acid And Its Derivatives	100630	94403	110680	113770	115790	114150	0.883062	1.12429
MEDN109	Hyodeoxycholic Acid	Bile Acids	9	9	9	41119	29650	33938	1.12006	3878.04
MEDN113	Glycochenodeoxycholic Acid	Bile Acids	9	9	9	21592	18463	19408	1.12024	2202.33
MEDP205	L-Carnitine	Camitine	94446	121040	72295	629500	694120	612910	1.10626	6.72918
MEDP510	Acetyl-L-carnitine	Camitine	244460	351710	339140	32388	45027	34905	1.10901	0.120089
MEDP523	DL-Carnitine	Camitine	180020	154280	204710	2661000	2152300	2373200	1.11695	13.3328
MEDP123	Acetylcholine Chloride	Cholines	21199	20408	27544	18048	27595	242240	0.481452	4.16311
MEDP125	Choline	Cholines	864790	898590	423590	9	9	9	1.11924	1.23458e-05
MEDN245	Pantothenate	CoOthersEnzyme Factor & vitamin	864750	857560	866800	6126900	6295700	6463000	1.12013	7.29424
MEDN430	Thiamine Triphosphate	CoOthersEnzyme Factor & vitamin	13884	16266	18408	18140	15288	13985	0.113868	0.97642
MEDP143	Biotin	CoOthersEnzyme Factor & vitamin	9	9	9	464940	542660	266250	1.11936	47179.6
MEDP239	L-Ascorbate	CoOthersEnzyme Factor & vitamin	8780900	4754400	5857500	9	9	9	1.1199	1.39227e-06
MEDP240	Pyridoxine	CoOthersEnzyme Factor & vitamin	1519100	1470600	1510300	3049100	3009300	3173300	1.11877	2.05149
MEDP246	Nicotinic Acid	CoOthersEnzyme Factor & vitamin	545340	567410	532140	13831000	14732000	16279000	1.11973	27.2614
MEDP247	Nicotinuric Acid	CoOthersEnzyme Factor & vitamin	9	9	9	304730	258760	287680	1.12027	31524.8
MEDP250	Riboflavin	CoOthersEnzyme Factor & vitamin	617990	629320	582430	7383500	7273300	7375500	1.12009	12.0412
MEDP251	Trigonelline	CoOthersEnzyme Factor & vitamin	60434000	65152000	62204000	998540	920160	1168400	1.11954	0.0164391
MEDP389	Pantetheine	CoOthersEnzyme Factor & vitamin	49806000	52794000	52806000	54791000	54472000	53150000	0.803763	1.04509
MEDN675	Methylstearate	Fatty acyls	9872	9231.3	10164	10071	9244.1	10352	0.166327	1.01366
MEDN727	Methyl hexadecanoate	Fatty acyls	50166	46021	35542	29355	41261	41660	0.521235	0.852326
MEDN732	RICINOLEIC ACID	Fatty acyls	15622	17571	15529	37922	16739	11151	0.256456	1.35077
MEDN734	Cis-3-Hexenylacetate	Fatty acyls	66400000	67588000	67927000	101200000	96595000	97658000	1.11673	1.46325
MEDP656	Isoamyl butyrate	Fatty acyls	9	109090000	108060000	9	9	9	0.791871	1.24338e-07
MEDP658	Ethyl dodecanoate	Fatty acyls	3570700	3884100	3778400	3550400	3706700	3371600	0.673211	0.946186
MEDP676	Butyl 3-methylbutanoate	Fatty acyls	19501000	19181000	21888000	9	9	9	1.12027	4.45765e-07
MEDP695	Methyl tetradecanoate	Fatty acyls	22960	29828	31029	29728	29267	29158	0.33402	1.05173
MEDP696	Octadecanamide	Fatty acyls	47794	33139	42801	45530	41925	37630	0.0888107	1.01092
MEDP710	Hexyl butyrate	Fatty acyls	16549	23464	24354	17861	19917	11874	0.625132	0.771389
MEDP778	Ethyl butyrate	Fatty acyls	6813200	7911400	9935400	9	9	9	1.12014	1.09489e-06
MEDP783	10-UNDECENOIC ACID	Fatty acyls	3470100	3746900	3620200	799040	852300	829250	1.11948	0.228896
MEDP817	PROPYL HEXANOATE	Fatty acyls	9789000	9036400	9821500	9	9	9	1.12028	9.4251e-07
MEDP856	Isobutyl decanoate	Fatty acyls	1963200	1430500	1522900	1438600	1359300	1526900	0.565377	0.879632
MEDP686	2-Acetylfuran	Heterocyclic compound	20328000	19660000	25214000	29468000	24973000	24300000	0.781172	1.20765
MEDP729	Barbituric acid	Heterocyclic compound	20997000	22881000	22272000	553780	842020	592150	1.11732	0.0300522
MEDP738	carene	Heterocyclic compound	217140	277720	252300	225320	222590	223980	0.645236	0.899259
MEDP792	PYRROLIDINE	Heterocyclic compound	2422300	2467000	2183800	5967600	6113600	923340	0.273754	1.83859
MEDP185	Epinephrine	Hormones	7408900	6599300	7920000	374000	337420	404580	1.11883	0.0508934
MEDP188	Norepinephrine	Hormones	4492000	4895500	4280400	3308100	3355200	4098300	0.93671	0.787363
MEDN817	octadecanedioate (C18)	Hydrocarbon derivative	40608	41101	40772	20201	42483	35730	0.572685	0.803504
MEDN260	3-Indolebutyric Acid	Indole And Its Derivatives	20549	20139	22035	33564	27513	28964	1.05313	1.43553
MEDN562	INDOLE-3-CARBINOL	Indole And Its Derivatives	9	9	9	71387	75916	63113	1.1202	7793.19
MEDN656	Indoleacetaldehyde	Indole And Its Derivatives	1598900	1579100	1412400	8326600	8366300	7572300	1.11818	5.28608
MEDP272	5-Hydroxyindole-3-Acetic Acid	Indole And Its Derivatives	9	9	9	210850	290680	250910	1.12006	27868.1
MEDP275	Indole-3-Acetic Acid	Indole And Its Derivatives	3216300	3449300	2916300	26032000	25464000	23295000	1.11845	7.80545
MEDP276	Indole-3-Carboxaldehyde	Indole And Its Derivatives	9	9	9	153660	161510	151640	1.12027	17289.3
MEDP277	Methyl Indole-3-Acetate	Indole And Its Derivatives	9	9	9	79127	64452	103470	1.11982	9149.96
MEDP440	Methoxyindoleacetic Acid	Indole And Its Derivatives	273690	298530	310770	2462500	2662000	2195700	1.11798	8.29024
MEDP453	Indole	Indole And Its Derivatives	1793600	1889800	1581200	11877000	11438000	10094000	1.11692	6.34597
MEDP529	Indole-3-acetamide	Indole And Its Derivatives	9	9	9	2172000	2102700	2065000	1.12029	234804
MEDN743	2-Nonanone	Ketones	71529000	73382000	72683000	104500000	102210000	104140000	1.1186	1.42858
MEDP707	2-Pentadecanone	Ketones	1552200	1373400	1362300	1414100	1387200	1337400	0.392607	0.965204
MEDP781	2-Undecanone	Ketones	242630	255170	222250	217880	202850	184630	0.908738	0.840719
MEDP839	Pulegone	Ketones	238940	245110	223020	258120	255730	297280	0.862198	1.14717
MEDN380	Palmitoleic Acid (C16:1)	Lipids_Fatty Acids	32593	24796	29610	24929	20574	21838	0.884403	0.774043
MEDN381	Hexadecanoic Acid (C16:0)	Lipids_Fatty Acids	2845900	2073100	2295300	2047100	1736000	2277300	0.642832	0.840054
MEDN383	Linoleic Acid (C18:2N6C)	Lipids_Fatty Acids	43464	35145	23123	15711	11693	16938	0.986854	0.435871
MEDN385	Dodecanoic Acid(C12:0)	Lipids_Fatty Acids	226770	231550	159390	161140	162480	157120	0.78168	0.778262
MEDN395	Cis-11,14,17-Eicosatrienoic Acid (C20:3)	Lipids_Fatty Acids	52286	40293	42864	39758	48844	42756	0.158751	0.96984
MEDN563	DL-Benzylsuccinic acid	Lipids_Fatty Acids	204540	128470	152480	9	172310	108390	0.52103	0.578197
MEDN604	Tetradecanedioic acid	Lipids_Fatty Acids	60375	40061	44545	42807	44648	47967	0.232305	0.934067
MEDN828	Nonadecylic acid	Lipids_Fatty Acids	30753	22758	23662	19044	20041	16549	0.923383	0.7209
MEDP429	Punicic Acid	Lipids_Fatty Acids	1604800	1805000	2195800	2154500	2063400	2127400	0.65272	1.13196
MEDP513	Hexadecanamide	Lipids_Fatty Acids	21217000	7908000	24500000	10396000	21193000	16562000	0.055476	0.897921
MEDP531	(-)-trans-Caryophyllene	Lipids_Fatty Acids	11777	12047	20619	32090	27484	53082	0.967444	2.53484
MEDP561	Farnesene	Lipids_Fatty Acids	52306	60076	68301	66492	64782	57541	0.292257	1.04501
MEDP574	Oleamide	Lipids_Fatty Acids	33920000	19549000	74602000	33574000	31835000	31980000	0.175145	0.76043
MEDP578	alpha-Cadinene	Lipids_Fatty Acids	275410	278720	308820	294460	306070	309240	0.633709	1.05426
MEDP579	gamma-Muurolene	Lipids_Fatty Acids	124890	123160	125260	982450	1065900	887840	1.11874	7.86529
MEDP585	Stearidonic Acid	Lipids_Fatty Acids	77721	85521	91185	84831	88795	98265	0.519669	1.06864
MEDP590	p-Mentha-1,3,8-triene	Lipids_Fatty Acids	6378000	8172600	5568700	4608000	3765300	6544000	0.696694	0.741442
MEDP603	Cuminaldehyde	Lipids_Fatty Acids	3808900	3861500	3399100	41973000	43642000	40127000	1.11942	11.3593
MEDP631	Dimethyl fumarate	Lipids_Fatty Acids	14500000	14855000	14554000	3459100	3547300	3123800	1.11869	0.230709
MEDP632	beta-Cubebene	Lipids_Fatty Acids	274690	292090	328940	317840	330240	306230	0.55766	1.06541
MEDP428	Cholesterol	Lipids	2750700	2282200	2147500	2041200	1925400	1640300	0.872144	0.780862
MEDP855	caprate (10:0)	Lipids	65546	78335	80272	82742	90731	86461	0.826365	1.15963
MEDP872	Glycerophosphatidylcholine	Lipids	115040	108720	128850	57832	64670	56725	1.10066	0.508287
MEDP904	Oleate	Lipids	13745000	8096100	31458000	13621000	13002000	13220000	0.187274	0.747536
MEDN366	Lysope 16:0	LipidsOthersPhospholipid	2449.9	1104.8	3188.6	12362	24602	22765	1.05814	8.85753
MEDN368	Lysope 14:0	LipidsOthersPhospholipid	9	9	9	4805.9	12519	10031	1.11608	1013.18
MEDP338	Lysopc 16:0	LipidsOthersPhospholipid	44792	29967	20528	22571	16875	41434	0.288885	0.848804
MEDP342	Lysopc 18:0	LipidsOthersPhospholipid	51231	50451	51086	36168	24766	29552	1.03592	0.59231
MEDP344	Lysopc 18:1	LipidsOthersPhospholipid	28915	17493	16826	17847	7623.6	20070	0.530272	0.720192
MEDP346	Lysopc 18:2	LipidsOthersPhospholipid	22343	14049	19935	9541.3	11849	12817	0.928301	0.607298
MEDN139	1-Methylxanthine	Nucleotide metabolomics	253200	320980	296450	9	9	9	1.12018	3.1012e-05
MEDN140	2,6-Dihydroxypurine	Nucleotide metabolomics	301240	339110	431350	81626000	79623000	80105000	1.11946	225.207
MEDN434	Β-Pseudouridine	Nucleotide metabolomics	117990	139620	104890	2597700	2316500	2272600	1.1182	19.8257
MEDN533	Xanthosine	Nucleotide metabolomics	9	9	9	189660	158830	378990	1.11878	26943.7
MEDN540	1-Methylguanine	Nucleotide metabolomics	9	9	9	122650	122150	185300	1.11983	15929.6
MEDN568	2-Methylguanosine	Nucleotide metabolomics	51146	56552	62028	9	9	9	1.12019	0.00015908
MEDP120	Theobromine	Nucleotide metabolomics	9	9	9	177690	182700	127690	1.11998	18077
MEDP149	2'-Deoxyadenosine-5'-Monophosphate	Nucleotide metabolomics	94362	100710	85240	9	9	9	1.12023	9.63212e-05
MEDP150	2'-Deoxyinosine	Nucleotide metabolomics	9	9	9	214920	245100	145820	1.11973	22438.5
MEDP151	2-Hydroxy-6-Aminopurine	Nucleotide metabolomics	1604500	1517400	191000	9	9	9	1.11189	8.14996e-06
MEDP154	5,6-Dihydro-5-Methyluracil	Nucleotide metabolomics	404370	485400	206700	7052500	7692100	9638000	1.10349	22.2374
MEDP155	5-Methylcytosine	Nucleotide metabolomics	228060	230970	195630	9	9	9	1.12023	4.12428e-05
MEDP156	5-Methyluridine	Nucleotide metabolomics	103720	140870	131990	9	9	9	1.12007	7.16979e-05
MEDP159	Adenine	Nucleotide metabolomics	5257800	5500800	2943900	12233000	12455000	16111000	1.04265	2.97749
MEDP160	Adenosine	Nucleotide metabolomics	2575500	3049700	578610	439690	537870	542660	0.834715	0.245046
MEDP161	Adenosine 5'-Diphosphate	Nucleotide metabolomics	323900	362070	350670	33825	17965	49297	1.08741	0.0975141
MEDP163	Cytidine	Nucleotide metabolomics	19412000	19038000	18122000	112210	82077	130030	1.11863	0.00573282
MEDP165	Cytosine	Nucleotide metabolomics	1829800	1813000	1543700	149590	170200	142170	1.11812	0.0890697
MEDP167	Guanosine	Nucleotide metabolomics	4749800	5347800	569190	9	9	9	1.1128	2.53122e-06
MEDP170	Hypoxanthine	Nucleotide metabolomics	419230	497130	273120	22387000	23222000	9806400	1.10346	46.5879
MEDP174	Purine	Nucleotide metabolomics	976300	990440	902650	4944400	4959300	4796400	1.11949	5.12307
MEDP177	Thymine	Nucleotide metabolomics	9	9	9	28116000	29112000	30904000	1.12028	3.26415e+06
MEDP178	Uracil	Nucleotide metabolomics	836800	68862	55512	4543200	4638200	4560300	0.999142	14.2968
MEDP179	Uridine	Nucleotide metabolomics	2112100	2489900	1574600	9	9	9	1.12003	4.37134e-06
MEDP180	Β-Nicotinamide Mononucleotide	Nucleotide metabolomics	7207.9	918.79	9251.6	56581	95624	54607	0.988135	11.9006
MEDP375	Deoxyadenosine	Nucleotide metabolomics	471690	573950	9	9	9	9	0.792234	2.58213e-05
MEDP378	N6-Succinyl Adenosine	Nucleotide metabolomics	260080	366140	137720	8873300	10228000	10607000	1.10681	38.8883
MEDP380	2-(Dimethylamino)Guanosine	Nucleotide metabolomics	2053600	2202000	2286500	6324300	7335800	8404300	1.10846	3.37268
MEDP381	7-Methylguanine	Nucleotide metabolomics	72329000	77061000	68388000	494000000	494460000	492050000	1.11957	6.79825
MEDP401	5'-Deoxy-5'-(Methylthio) Adenosine	Nucleotide metabolomics	84746	94771	92437	87631	118230	49525	0.261349	0.939078
MEDP435	6-Methylmercaptopurine	Nucleotide metabolomics	69458000	73006000	70806000	207440000	215630000	198090000	1.11865	2.91255
MEDP881	Phosphocholine	Nucleotide metabolomics	11520000	12153000	12488000	2838100	2980400	2931400	1.11948	0.241971
MEDN375	13-HOTrE [13S-hydroxy-9Z,11E,15Z-octadecatrienoic acid]	Oxidized lipid	20129	22328	21284	22016	22539	22999	0.751511	1.05982
MEDN376	9,10-DiHOME [(±)9,10-dihydroxy-12Z-octadecenoic acid]	Oxidized lipid	459020	454640	516980	578150	560380	559600	1.00502	1.18697
MEDN491	9-HOTrE [9S-hydroxy-10E,12Z,15Z-octadecatrienoic acid]	Oxidized lipid	17258	18985	20189	23290	22613	21456	0.970487	1.19363
MEDN767	12,13-EpOME [(±)12(13)epoxy-9Z-octadecenoic acid]	Oxidized lipid	9604.1	12733	9939.3	10445	11932	14696	0.510549	1.14861
MEDN768	13-oxoODE [13-oxo-9Z,11E-octadecadienoic acid]	Oxidized lipid	30666	28187	31043	34117	34337	36410	1.01161	1.1665
MEDN783	9,10-EpOME [(±)9,10-epoxy-12Z-octadecenoic acid]	Oxidized lipid	22862	24267	17266	22245	24041	20891	0.248303	1.0432
MEDN784	9-oxoODE [9-oxo-10E,12Z-octadecadienoic acid]	Oxidized lipid	34853	31758	40029	43547	40208	48667	0.875622	1.24177
MEDP047	Histamine	Polyamine	9	9	9	353440	493080	342790	1.11997	44048.5
MEDP126	1,5-Diaminopentane	Polyamine	9	9	9	435570000	451810000	425080000	1.12028	4.86096e+07
MEDP128	Diethanolamine	Polyamine	1346800	1438700	1253200	9	9	9	1.12026	6.68532e-06
MEDP129	Phenethylamine	Polyamine	2103000	2061600	2020300	4197900	4169100	3621100	1.10788	1.93829
MEDP362	Neopterin	Pteridines and derivatives	9	9	9	63977	82583	71813	1.12009	8087.89
MEDP384	Isoxanthopterin	Pteridines and derivatives	9	9	9	84912	116710	132010	1.1198	12356.7
MEDP584	Pterine	Pteridines and derivatives	143420	149200	109060	274820	254570	309370	1.07129	2.08813
MEDP883	2,4-Dihydroxypteridine	Pteridines and derivatives	34091	34292	17600	142640	123260	235890	1.06241	5.83592
MEDN098	2-Picolinic Acid	Pyridine And Pyridine Derivatives	226600	241280	236270	2210600	2240800	1963500	1.11933	9.11013
MEDP119	6-Hydroxynicotinic Acid	Pyridine And Pyridine Derivatives	953260	976190	849240	572320	1124700	1093900	0.0979389	1.0044
MEDP369	4-(Aminomethyl)-5-(Hydroxymethyl)-2-Methylpyridin-3-Ol	Pyridine And Pyridine Derivatives	11423	14432	27587	268540	339350	314430	1.10113	17.2583
MEDP541	δ-Valerolactam	Pyridine And Pyridine Derivatives	437440	464830	424560	70810000	72750000	76203000	1.12018	165.63
MEDP772	p-Menth-1-en-4-ol	Terpenoid	168550	156090	88936	367390	119810	67499	0.0844953	1.34123
MEDN209	Tryptamine	Tryptamines And Its Derivatives	188850	184380	164940	1046000	1018100	952720	1.11842	5.6057
MEDP853	Choline chloride	Others	69050000	67754000	32374000	294890	190280	346970	1.11269	0.00491872
MEDP890	Lumichrome	Others	849080	930250	898390	2988600	3085100	2937000	1.11888	3.36506
MEDP895	Dethiobiotin	Others	60454	69403	19150	157590	188600	240370	0.97318	3.93646

## Sheet: Table S2
Table S2: Differentially accumulating metabolites between the two strains
Compounds	Class	Peak aera			Peak aera			VIP（≥1）	Fold_Change（Bacterium No.6 VS Fungus No.3）	Type
		Fungus No.3-1	Fungus No.3-2	Fungus No.3-3	Bacterium No.6-1	Bacterium No.6-2	Bacterium No.6-3
L-Aspartic Acid	Amino Acid metabolomics	22531000	21832000	12136000	519870	493710	534620	1.11311	0.0274023	down
L-Citrulline	Amino Acid metabolomics	822700	887230	837260	50819000	54388000	52466000	1.12015	61.9008	up
L-Glutamic Acid	Amino Acid metabolomics	36318000	38771000	19957000	3520200	3091900	2025200	1.09267	0.0908749	down
L-Isoleucine	Amino Acid metabolomics	39022	41983	30801	927600	955080	219520	1.05435	18.8022	up
L-Phenylalanine	Amino Acid metabolomics	11753000	11966000	10839000	122560000	122470000	114990000	1.11973	10.4178	up
L-Serine	Amino Acid metabolomics	3621800	3734800	2849600	167340	156680	151490	1.11831	0.0465903	down
L-Tryptophan	Amino Acid metabolomics	1876000	2057500	2109100	14117000	14471000	12385000	1.11809	6.78069	up
(5-L-Glutamyl)-L-Amino Acid	Amino Acid metabolomics	118190	121910	137770	36743	35835	36075	1.117	0.287541	down
4-Hydroxyphenylpyruvic Acid	Amino Acid metabolomics	81095	96665	79340	9	9	9	1.12018	0.000105018	down
Glycyl-L-Proline	Amino Acid metabolomics	9	9	9	1665200	1515300	948830	1.11983	152938	up
Hexanoyl Glycine	Amino Acid metabolomics	9	9	9	25036	25833	32305	1.12006	3080.52	up
L-Carnosine	Amino Acid metabolomics	64690	71698	69162	9	9	9	1.12026	0.000131355	down
L-Cysteine	Amino Acid metabolomics	170610	176930	118920	9	9	9	1.11991	5.78828e-05	down
L-Homocystine	Amino Acid metabolomics	9	9	9	67748	72963	66615	1.12026	7678.74	up
L-Saccharopine	Amino Acid metabolomics	9	9	9	1717400	1656200	1365000	1.12022	175504	up
N6-Acetyl-L-Lysine	Amino Acid metabolomics	18937	17518	11777	1641500	1471100	1518300	1.1179	96.013	up
N-Acetylaspartate	Amino Acid metabolomics	9	9	9	814510	895780	912250	1.12026	97131.1	up
N-Acetyl-L-Glutamic Acid	Amino Acid metabolomics	321660	396900	448200	1578000	1730600	1519800	1.10847	4.1383	up
N-Acetyl-L-Leucine	Amino Acid metabolomics	119270	119550	123620	17153000	17204000	15672000	1.12019	138.034	up
N-Glycyl-L-Leucine	Amino Acid metabolomics	9	9	9	572650	682010	114930	1.1139	50725.6	up
N-Isovaleroylglycine	Amino Acid metabolomics	9	9	9	81813	84792	104200	1.12013	10029.8	up
N-Phenylacetylglycine	Amino Acid metabolomics	9	9	9	206130	209430	209560	1.12029	23152.6	up
Phenylacetyl-L-Glutamine	Amino Acid metabolomics	9	9	9	10886	11808	15476	1.11979	1413.7	up
N-Acetylphenylalanine	Amino Acid metabolomics	44720	39633	42745	6098900	6091800	7315200	1.11985	153.471	up
Citric Acid	Amino Acid metabolomics	3467000	3803500	5048600	37690	43383	50813	1.11813	0.0107058	down
L-Malic Acid	Amino Acid metabolomics	9	9	9	3162400	2990100	3095700	1.12029	342526	up
A-Ketoglutaric Acid	Amino Acid metabolomics	323200	346310	352890	9	9	9	1.12027	2.64085e-05	down
Cis-Aconitic Acid	Amino Acid metabolomics	9	9	9	56399	87284	79926	1.11972	8281.81	up
Fumaric Acid	Amino Acid metabolomics	2060400	2167900	2287200	9	9	9	1.12028	4.14396e-06	down
N-Acetylmethionine	Amino Acid metabolomics	9	9	9	241670	244520	247500	1.12029	27173.7	up
N-(2-Methylbenzoyl)glycine	Amino Acid metabolomics	74023	76672	84861	1750100	1762900	1782300	1.1199	22.48	up
N-acetyl-beta-alanine	Amino Acid metabolomics	43917	55729	50343	2433300	2274900	2261200	1.11953	46.4661	up
N-Amidino-L-Aspartate	Amino Acid metabolomics	9	9	9	175330	164190	134350	1.12015	17550.7	up
D-Homocysteine	Amino Acid metabolomics	9	9	9	460700	438140	596250	1.12013	55373.7	up
L-Tyrosine	Amino Acid metabolomics	97960000	102250000	96279000	273560000	289040000	320530000	1.11556	2.97863	up
L-Arginine	Amino Acid metabolomics	9	9	9	936960	1306600	1267000	1.12006	130021	up
L-Alanine	Amino Acid metabolomics	17612000	19039000	15287000	2959600	3286800	1221100	1.06798	0.143777	down
L-Histidine	Amino Acid metabolomics	14842000	14737000	8186000	69485000	65689000	57221000	1.08752	5.09453	up
L-Leucine	Amino Acid metabolomics	25000000	36295000	14072000	369000000	389440000	230330000	1.08786	13.1194	up
L-Methionine	Amino Acid metabolomics	6352000	6662500	5523500	56755000	62223000	71450000	1.11707	10.2723	up
3-Chloro-L-Tyrosine	Amino Acid metabolomics	1246900	1275800	1140800	125010	133980	133690	1.11959	0.107187	down
3-Hydroxy-3-Methylpentane-1,5-Dioic Acid	Amino Acid metabolomics	3813600	3695700	3954400	9	9	9	1.12029	2.35526e-06	down
5-Hydroxy-L-Tryptophan	Amino Acid metabolomics	243340	241240	220350	2402100	2405000	2141100	1.11922	9.85658	up
Asp-Phe	Amino Acid metabolomics	59187	56438	58225	4816600	5528900	6102400	1.11971	94.6097	up
L-Asparagine Anhydrous	Amino Acid metabolomics	90637000	97218000	79819000	349210	399390	303950	1.11963	0.00393221	down
L-Dopa	Amino Acid metabolomics	648000	697030	710320	89719	81706	95078	1.11874	0.129663	down
L-Homocitrulline	Amino Acid metabolomics	365310	286320	305820	3461200	3258200	3121600	1.11777	10.2783	up
L-Theanine	Amino Acid metabolomics	6102000	6095200	4141700	705420	793670	591240	1.10781	0.127936	down
Methionine Sulfoxide	Amino Acid metabolomics	1017700	1015800	1106100	247760	193870	224070	1.11465	0.212033	down
N,N-Dimethylglycine	Amino Acid metabolomics	3259600	2900700	1674100	533540	526210	415330	1.08161	0.188282	down
N-Acetyl-L-Tyrosine	Amino Acid metabolomics	214090	239070	230370	6632300	7038700	8031700	1.11947	31.7509	up
N-Acetylmannosamine	Amino Acid metabolomics	632870	657580	1009400	38991	28102	24571	1.1113	0.0398565	down
Nα-Acetyl-L-Arginine	Amino Acid metabolomics	919840	936820	1211400	405230	454370	259680	1.04929	0.364817	down
Trans-4-Hydroxy-L-Proline	Amino Acid metabolomics	2197600	2041600	2536300	194360000	199200000	241910000	1.11932	93.7894	up
Urea	Amino Acid metabolomics	1065200	1131600	1100700	2071200	2831000	3491400	1.06179	2.54544	up
L-Alanyl-L-Lysine	Amino Acid metabolomics	167700	235440	198070	9	9	9	1.12007	4.49094e-05	down
Succinic Acid	Amino Acid metabolomics	342590	437960	408710	1678700	2002100	1085800	1.07645	4.00804	up
N-Acetylglycine	Amino Acid metabolomics	32913000	29647000	55188000	280170000	307820000	302170000	1.10084	7.55987	up
N-Acetylthreonine	Amino Acid metabolomics	14594	41756	52384	580840	416860	695480	1.07482	15.5718	up
H-Homoarg-Oh	Amino Acid metabolomics	71197	73265	72211	285940	245830	228540	1.11422	3.50902	up
3-Aminoisobutanoic Acid	Amino Acid metabolomics	9835200	10599000	10588000	241370	214750	185620	1.11929	0.0206865	down
L-Norleucine	Amino Acid metabolomics	3127400	2998900	2772900	24962000	25199000	22254000	1.11883	8.13725	up
Methylcysteine	Amino Acid metabolomics	12862000	13525000	12142000	41833000	43751000	48079000	1.1164	3.46915	up
Nα-Acetyl-L-glutamine	Amino Acid metabolomics	586610	529240	617830	15362000	13628000	14078000	1.11962	24.842	up
glycylphenylalanine	Amino Acid metabolomics	9	9	9	2579100	2787200	3236700	1.12022	318630	up
L-Glutamic acid	Amino Acid metabolomics	160590000	162490000	149130000	5843400	6698700	2445100	1.1028	0.0317384	down
N-methylalanine	Amino Acid metabolomics	1270800	1353500	649330	61230	50152	44315	1.10462	0.047561	down
N-Methyl-L-Glutamate	Amino Acid metabolomics	4260200	4408200	5001000	2155400	2543900	2125600	1.0951	0.499283	down
N-Alpha-Acetyl-L-Asparagine	Amino Acid metabolomics	9	9	9	1485600	1448800	1457900	1.12029	162678	up
1-Caffeoylquinic Acid	Organic Acid And Its Derivatives	176960	175570	211330	9	9	9	1.12021	4.78842e-05	down
1-Naphthylacetic Acid	Organic Acid And Its Derivatives	45162	58889	55207	141980	155500	185460	1.09807	3.03244	up
2-Aminoethanesulfinic Acid	Organic Acid And Its Derivatives	37961	28453	34706	5133.6	4609.6	4158.3	1.11402	0.137475	down
2-Hydroxyisocaproic Acid	Organic Acid And Its Derivatives	9	9	9	8422600	9163700	5541900	1.11999	856600	up
2-Methylsuccinic Acid	Organic Acid And Its Derivatives	2292400	2616500	2664000	526620	485440	506640	1.11776	0.200544	down
3-Hydroxy-3-Methyl Butyric Acid	Organic Acid And Its Derivatives	9	9	9	1811300	1754900	1980700	1.12027	205441	up
4-Oxopentanoate	Organic Acid And Its Derivatives	335110	354600	358780	9	9	9	1.12028	2.57513e-05	down
Caffeic Acid	Organic Acid And Its Derivatives	371410	363690	410920	86839	102070	68230	1.10582	0.224376	down
Chlorogenic Acid	Organic Acid And Its Derivatives	152520	155680	159110	9	9	9	1.12029	5.77775e-05	down
Glutaric Acid	Organic Acid And Its Derivatives	2399300	2665500	2755200	531570	514490	488610	1.11826	0.196249	down
Homogentisic Acid	Organic Acid And Its Derivatives	2052100	2212500	2379300	92724	86443	90209	1.11976	0.0405449	down
Kinic Acid	Organic Acid And Its Derivatives	2588900	2746100	2419000	69245	48439	47583	1.1177	0.0213138	down
L-3-Phenyllactic Acid	Organic Acid And Its Derivatives	41986	54998	48870	3664000	4304700	3805500	1.11926	80.7259	up
L-Tartaric Acid	Organic Acid And Its Derivatives	107930	120680	118770	17099	25576	5907.6	1.03628	0.139854	down
Malonicacid	Organic Acid And Its Derivatives	9	9	9	7729600	8634500	6388600	1.12018	842693	up
Methylmalonic Acid	Organic Acid And Its Derivatives	15774000	16237000	15766000	126820000	113940000	71112000	1.10014	6.52766	up
N'-Formylkynurenine	Organic Acid And Its Derivatives	18937	17373	13476	194820	185480	171100	1.11577	11.0754	up
Phenyllactate (Pla)	Organic Acid And Its Derivatives	42541	51113	53216	3494400	4050100	3592800	1.11944	75.831	up
3-Aminosalicylic Acid	Organic Acid And Its Derivatives	9	9	9	101360	94378	80184	1.12018	10219.3	up
Ethylmalonate	Organic Acid And Its Derivatives	9	9	9	107500	100600	127340	1.12018	12423.7	up
Ureidoisobutyric Acid	Organic Acid And Its Derivatives	30285	32466	34014	80802	84292	80472	1.11676	2.53776	up
2-Oxovaleric Acid	Organic Acid And Its Derivatives	42685	53956	51591	9	9	9	1.12013	0.000182147	down
Aminomalonic Acid	Organic Acid And Its Derivatives	550950	606250	556390	4378200	4054800	2175200	1.08658	6.19063	up
Allysine	Organic Acid And Its Derivatives	26711	28880	18134	103460	92251	102610	1.09653	4.0464	up
DL-o-Tyrosine	Organic Acid And Its Derivatives	1664200	1652400	1614500	12544000	11769000	12524000	1.12005	7.47034	up
N-lactoyl-phenylalanine	Organic Acid And Its Derivatives	18240	16564	16107	1962300	1823300	1943700	1.12011	112.536	up
Imidazoleacetic acid	Organic Acid And Its Derivatives	9	9	9	204020	197940	206750	1.12029	22544.8	up
N-Acetylvaline	Organic Acid And Its Derivatives	13724	9203.2	51032	9	9	9	1.11012	0.000365066	down
Succinic anhydride	Organic Acid And Its Derivatives	33478000	35168000	34758000	1883500	2002300	1611900	1.11918	0.0531672	down
Gamma-Glu-Leu	Organic Acid And Its Derivatives	20020	22892	21281	219500	248530	230230	1.11912	10.8775	up
N-acetylornithine	Organic Acid And Its Derivatives	2271900	2609500	1710900	9	9	9	1.12007	4.09569e-06	down
3-Ureidopropionate	Organic Acid And Its Derivatives	9302.3	2669.3	5915.7	68970	63065	68778	1.07641	11.2266	up
N-Acetylhistamine	Organic Acid And Its Derivatives	9	9	9	2973000	3674400	3133400	1.12021	362252	up
2,6-Diaminooimelic Acid	Organic Acid And Its Derivatives	822250	1042700	1482200	327980	282390	334990	1.07571	0.282437	down
4-Acetamidobutyric Acid	Organic Acid And Its Derivatives	1281800	1331200	1312500	4385800	4263300	4307000	1.12004	3.3005	up
5-Aminovaleric Acid	Organic Acid And Its Derivatives	30592	13475	32195	1553400	1370300	1518100	1.10982	58.2439	up
Creatinine	Organic Acid And Its Derivatives	121710	118520	286370	617480	668820	772120	1.03651	3.90889	up
D-Pipecolinic Acid	Organic Acid And Its Derivatives	3037800	3131000	3064400	318040	336520	277780	1.11892	0.100977	down
Guanidineacetic Acid	Organic Acid And Its Derivatives	51897	54685	37602	1816600	1499100	1800400	1.1173	35.4831	up
Hippuric Acid	Organic Acid And Its Derivatives	9	9	9	1150100	1125000	1138900	1.12029	126444	up
Homovanillic Acid	Organic Acid And Its Derivatives	8551100	9081200	9008200	27531000	28953000	31307000	1.11747	3.2954	up
Kinurenine	Organic Acid And Its Derivatives	9	9	9	983950	971250	1232500	1.12019	118063	up
Kynurenic Acid	Organic Acid And Its Derivatives	32119	46515	35407	329910	330750	312170	1.11428	8.53053	up
L-Dihydroorotic Acid	Organic Acid And Its Derivatives	98966000	113900000	123860000	9	9	9	1.12025	8.01839e-08	down
L-Homoserine	Organic Acid And Its Derivatives	19325000	20112000	18287000	1204000	2758800	410930	1.04522	0.0757697	down
Maleic Acid	Organic Acid And Its Derivatives	6478400	6940100	6071600	2580300	2489600	2257500	1.11307	0.375955	down
Pyrrole-2-Carboxylic Acid	Organic Acid And Its Derivatives	113170	120400	110080	433780	511710	511010	1.11613	4.23832	up
Cinnamic Acid	Organic Acid And Its Derivatives	3343900	3557400	3046000	35883000	37614000	34093000	1.11914	10.816	up
Uric Acid	Organic Acid And Its Derivatives	187010	169520	159670	743630	783500	645530	1.11432	4.20895	up
Urocanic Acid	Organic Acid And Its Derivatives	4617300	4860700	4387700	18297000	34957000	39012000	1.0842	6.65426	up
2-Aminoadipic Acid	Organic Acid And Its Derivatives	5708900	6060800	6962600	2185000	2647300	3264800	1.07146	0.432253	down
Ergothioneine	Organic Acid And Its Derivatives	9	9	9	121680	168200	141810	1.12003	15988.5	up
trans-3-Indoleacrylic acid	Organic Acid And Its Derivatives	4874800	5405500	5266400	46120000	45624000	39224000	1.11849	8.42417	up
N-Acetyl-L-alanine	Organic Acid And Its Derivatives	46145	47765	30325	715720	804700	740860	1.11434	18.2016	up
N-Alpha-acetyllysine	Organic Acid And Its Derivatives	1032000	1170100	1189900	13336000	14124000	15304000	1.11901	12.6073	up
Furfural	Organic Acid And Its Derivatives	5451400	5271300	5064500	1139400	1217600	1201300	1.1195	0.225391	down
L-phenylalanyl-L-proline	Organic Acid And Its Derivatives	9	9	9	8551100	7175900	4615400	1.1199	753422	up
Aspirin	Organic Acid And Its Derivatives	141580000	145940000	143040000	9	9	9	1.12029	6.2709e-08	down
proline betaine	Organic Acid And Its Derivatives	27950000	23901000	47931000	229960000	234470000	230850000	1.0959	6.96799	up
tryptophan betaine	Organic Acid And Its Derivatives	334790	380110	400210	79516	88070	70801	1.11404	0.213779	down
Inositol	Carbohydrate metabolomics	1879300	1854500	1166700	243700	272140	225740	1.10315	0.151327	down
D-Arabitol	Carbohydrate metabolomics	282640	326850	404770	29213	15688	14018	1.10339	0.0580906	down
D-Sorbitol	Carbohydrate metabolomics	199670	223080	153610	92926	47939	73614	1.02418	0.372127	down
L-Arabitol	Carbohydrate metabolomics	142690	162530	268090	9	9	9	1.11944	4.70949e-05	down
D-Glucose	Carbohydrate metabolomics	28137000	29350000	20499000	1745800	1631700	1527800	1.11606	0.0628998	down
D-Mannose	Carbohydrate metabolomics	51359000	49692000	35779000	2683000	2510400	2566200	1.11653	0.0567098	down
D-Trehalose	Carbohydrate metabolomics	2266500	2221500	1469800	138460	176640	157060	1.1118	0.0792507	down
D-Erythronolactone	Carbohydrate metabolomics	190760	192060	163750	1891000	1682800	1775600	1.11871	9.78722	up
D-Arabinose	Carbohydrate metabolomics	3963700	4359500	3875500	1079700	862710	964230	1.11412	0.238275	down
L-Fucose	Carbohydrate metabolomics	312090	359710	366360	9	9	9	1.12023	2.60076e-05	down
L-Rhamnose	Carbohydrate metabolomics	267480	319350	303630	9	9	9	1.12023	3.03214e-05	down
Maltose	Carbohydrate metabolomics	901240	818060	596500	9	9	9	1.12003	1.1659e-05	down
N-Acetyl-D-Glucosamine	Carbohydrate metabolomics	11194	7164.7	9820.5	165610	85438	141020	1.10232	13.9134	up
Raffinose	Carbohydrate metabolomics	189300	185740	105640	9	9	9	1.11944	5.61704e-05	down
D-Glucoronic Acid	Carbohydrate metabolomics	1563100	1399500	1075200	9	9	9	1.1201	6.68681e-06	down
L-Gulonic-Γ-Lactone	Carbohydrate metabolomics	1544200	1662900	2392400	9	9	9	1.12001	4.82186e-06	down
D-Fructose-1,6-Biphosphate-Trisodium Salt	Carbohydrate metabolomics	9	9	9	15137	11837	13302	1.12013	1491.7	up
N-Acetylglucosamine 1-Phosphate	Carbohydrate metabolomics	9	9	9	341020	319540	353500	1.12028	37557.8	up
D-Glucarate	Carbohydrate metabolomics	1169400	1163600	831200	108000	105750	107990	1.11478	0.101681	down
Hydroxyphenyllactic acid	Carbohydrate metabolomics	9	9	9	737550	808860	912760	1.12021	91080.4	up
L-Erythrulose	Carbohydrate metabolomics	1789700	1922900	1746000	766140	809080	759050	1.11656	0.427632	down
Myoinositol	Carbohydrate metabolomics	2470600	2538300	1315500	399930	435970	356610	1.08083	0.188557	down
Xylose	Carbohydrate metabolomics	4134700	3964100	3906000	789350	828160	800160	1.11992	0.201392	down
D-Fructose	Carbohydrate metabolomics	197860000	220960000	213570000	9	9	9	1.12028	4.26952e-08	down
D-Melezitose	Carbohydrate metabolomics	193900	190190	193090	9	9	9	1.12029	4.67792e-05	down
Lactose	Carbohydrate metabolomics	1550000	1746900	1743000	9	9	9	1.12026	5.35725e-06	down
D-Glucono-1,5-Lactone	Carbohydrate metabolomics	135790	130580	191470	348070	255980	412430	1.0159	2.22016	up
Glucosamine	Carbohydrate metabolomics	1943600	1702500	1912800	98487	115290	149130	1.11555	0.065284	down
1-Methylxanthine	Nucleotide metabolomics	253200	320980	296450	9	9	9	1.12018	3.1012e-05	down
2,6-Dihydroxypurine	Nucleotide metabolomics	301240	339110	431350	81626000	79623000	80105000	1.11946	225.207	up
Β-Pseudouridine	Nucleotide metabolomics	117990	139620	104890	2597700	2316500	2272600	1.1182	19.8257	up
Xanthosine	Nucleotide metabolomics	9	9	9	189660	158830	378990	1.11878	26943.7	up
1-Methylguanine	Nucleotide metabolomics	9	9	9	122650	122150	185300	1.11983	15929.6	up
2-Methylguanosine	Nucleotide metabolomics	51146	56552	62028	9	9	9	1.12019	0.00015908	down
Theobromine	Nucleotide metabolomics	9	9	9	177690	182700	127690	1.11998	18077	up
2'-Deoxyadenosine-5'-Monophosphate	Nucleotide metabolomics	94362	100710	85240	9	9	9	1.12023	9.63212e-05	down
2'-Deoxyinosine	Nucleotide metabolomics	9	9	9	214920	245100	145820	1.11973	22438.5	up
2-Hydroxy-6-Aminopurine	Nucleotide metabolomics	1604500	1517400	191000	9	9	9	1.11189	8.14996e-06	down
5,6-Dihydro-5-Methyluracil	Nucleotide metabolomics	404370	485400	206700	7052500	7692100	9638000	1.10349	22.2374	up
5-Methylcytosine	Nucleotide metabolomics	228060	230970	195630	9	9	9	1.12023	4.12428e-05	down
5-Methyluridine	Nucleotide metabolomics	103720	140870	131990	9	9	9	1.12007	7.16979e-05	down
Adenine	Nucleotide metabolomics	5257800	5500800	2943900	12233000	12455000	16111000	1.04265	2.97749	up
Adenosine 5'-Diphosphate	Nucleotide metabolomics	323900	362070	350670	33825	17965	49297	1.08741	0.0975141	down
Cytidine	Nucleotide metabolomics	19412000	19038000	18122000	112210	82077	130030	1.11863	0.00573282	down
Cytosine	Nucleotide metabolomics	1829800	1813000	1543700	149590	170200	142170	1.11812	0.0890697	down
Guanosine	Nucleotide metabolomics	4749800	5347800	569190	9	9	9	1.1128	2.53122e-06	down
Hypoxanthine	Nucleotide metabolomics	419230	497130	273120	22387000	23222000	9806400	1.10346	46.5879	up
Purine	Nucleotide metabolomics	976300	990440	902650	4944400	4959300	4796400	1.11949	5.12307	up
Thymine	Nucleotide metabolomics	9	9	9	28116000	29112000	30904000	1.12028	3.26415e+06	up
Uridine	Nucleotide metabolomics	2112100	2489900	1574600	9	9	9	1.12003	4.37134e-06	down
N6-Succinyl Adenosine	Nucleotide metabolomics	260080	366140	137720	8873300	10228000	10607000	1.10681	38.8883	up
2-(Dimethylamino)Guanosine	Nucleotide metabolomics	2053600	2202000	2286500	6324300	7335800	8404300	1.10846	3.37268	up
7-Methylguanine	Nucleotide metabolomics	72329000	77061000	68388000	494000000	494460000	492050000	1.11957	6.79825	up
6-Methylmercaptopurine	Nucleotide metabolomics	69458000	73006000	70806000	207440000	215630000	198090000	1.11865	2.91255	up
Phosphocholine	Nucleotide metabolomics	11520000	12153000	12488000	2838100	2980400	2931400	1.11948	0.241971	down
Syringic Acid	Benzene and substituted derivatives	9	9	9	23272	25176	33181	1.11987	3023.3	up
Benzoic Acid	Benzene and substituted derivatives	785440	981070	865060	1807100	1835100	1736400	1.10164	2.04387	up
3,4-Dihydroxybenzeneacetic Acid	Benzene and substituted derivatives	286080	212790	256130	9	9	9	1.12014	3.57616e-05	down
P–Hydroxyphenyl Acetic Acid	Benzene and substituted derivatives	52068	58953	77301	423690	408320	469860	1.11136	6.913	up
2-Methylbenzoic acid	Benzene and substituted derivatives	15441	7438.7	13481	1361400	1219600	455340	1.10068	83.5061	up
2-(4-Hydroxyphenyl)ethanol	Benzene and substituted derivatives	689980	698710	748470	19339000	20077000	22293000	1.11979	28.8743	up
m-Coumaric acid	Benzene and substituted derivatives	209120	239430	188920	3022300	3648000	5750900	1.10964	19.4852	up
4-Hydroxybenzyl alcohol	Benzene and substituted derivatives	14618	14026	13738	101360	101430	98532	1.12004	7.10967	up
2',4'-Dihydroxyacetophenone	Benzene and substituted derivatives	38828	33357	40623	9	9	9	1.12018	0.000239345	down
Tyramine	Benzene and substituted derivatives	172240	169100	164620	1666200	1874900	1715700	1.11962	10.3898	up
P-Coumaric Acid	Benzene and substituted derivatives	5023000	5280800	4909800	17408000	18071000	20069000	1.11721	3.65121	up
4-Hydroxybenzoic Acid	Benzene and substituted derivatives	1424500	1278100	1242500	5627800	10200000	12216000	1.08665	7.10851	up
4-Hydroxybenzaldehyde	Benzene and substituted derivatives	8371800	8958100	8114600	27834000	29019000	32151000	1.11641	3.49797	up
Trans-3-Hydroxycotinine	Benzene and substituted derivatives	9	9	9	103360	107300	145730	1.11999	13199.6	up
2-(Formylamino)Benzoic Acid	Benzene and substituted derivatives	24888000	26820000	23187000	226900000	237620000	219490000	1.11921	9.13292	up
Hordenine	Benzene and substituted derivatives	173680	203130	140530	2007800	2113800	1891600	1.1157	11.6233	up
Isoquinoline	Benzene and substituted derivatives	9	9	9	84596	79868	92304	1.12025	9509.93	up
2-Hydroxycinnamic acid	Benzene and substituted derivatives	30054000	30862000	28223000	98207000	103980000	111730000	1.11726	3.52166	up
2-Pyrrolidinone	Benzene and substituted derivatives	1607800	1314000	1658700	9	9	9	1.12021	5.89455e-06	down
2-(3,4-dimethoxyphenyl)ethanamine	Benzene and substituted derivatives	24523000	26283000	25255000	79644000	87788000	92466000	1.11674	3.41697	up
2-Phenylacetamide	Benzene and substituted derivatives	9	9	9	2193700	2375800	2546500	1.12025	263556	up
1-Phenylethanol	Benzene and substituted derivatives	133650000	136470000	135460000	34142000	36725000	34645000	1.11971	0.260151	down
2,5-Dihydroxy Benzoic Acid	Benzoic Acid And Its Derivatives	383330	417900	540540	168100	168760	281550	1.00062	0.460891	down
3-Hydroxyanthranilic Acid	Benzoic Acid And Its Derivatives	9	9	9	111660	112320	130070	1.12023	13113	up
Pantothenate	CoOthersEnzyme Factor & vitamin	864750	857560	866800	6126900	6295700	6463000	1.12013	7.29424	up
Biotin	CoOthersEnzyme Factor & vitamin	9	9	9	464940	542660	266250	1.11936	47179.6	up
L-Ascorbate	CoOthersEnzyme Factor & vitamin	8780900	4754400	5857500	9	9	9	1.1199	1.39227e-06	down
Pyridoxine	CoOthersEnzyme Factor & vitamin	1519100	1470600	1510300	3049100	3009300	3173300	1.11877	2.05149	up
Nicotinic Acid	CoOthersEnzyme Factor & vitamin	545340	567410	532140	13831000	14732000	16279000	1.11973	27.2614	up
Nicotinuric Acid	CoOthersEnzyme Factor & vitamin	9	9	9	304730	258760	287680	1.12027	31524.8	up
Riboflavin	CoOthersEnzyme Factor & vitamin	617990	629320	582430	7383500	7273300	7375500	1.12009	12.0412	up
Trigonelline	CoOthersEnzyme Factor & vitamin	60434000	65152000	62204000	998540	920160	1168400	1.11954	0.0164391	down
INDOLE-3-CARBINOL	Indole And Its Derivatives	9	9	9	71387	75916	63113	1.1202	7793.19	up
Indoleacetaldehyde	Indole And Its Derivatives	1598900	1579100	1412400	8326600	8366300	7572300	1.11818	5.28608	up
5-Hydroxyindole-3-Acetic Acid	Indole And Its Derivatives	9	9	9	210850	290680	250910	1.12006	27868.1	up
Indole-3-Acetic Acid	Indole And Its Derivatives	3216300	3449300	2916300	26032000	25464000	23295000	1.11845	7.80545	up
Indole-3-Carboxaldehyde	Indole And Its Derivatives	9	9	9	153660	161510	151640	1.12027	17289.3	up
Methyl Indole-3-Acetate	Indole And Its Derivatives	9	9	9	79127	64452	103470	1.11982	9149.96	up
Methoxyindoleacetic Acid	Indole And Its Derivatives	273690	298530	310770	2462500	2662000	2195700	1.11798	8.29024	up
Indole	Indole And Its Derivatives	1793600	1889800	1581200	11877000	11438000	10094000	1.11692	6.34597	up
Indole-3-acetamide	Indole And Its Derivatives	9	9	9	2172000	2102700	2065000	1.12029	234804	up
Lysope 16:0	LipidsOthersPhospholipid	2449.9	1104.8	3188.6	12362	24602	22765	1.05814	8.85753	up
Lysope 14:0	LipidsOthersPhospholipid	9	9	9	4805.9	12519	10031	1.11608	1013.18	up
2-Methyl-5-nitroimidazole-1-ethanol	Alcohol	9	9	9	3030900	3025500	3111600	1.12029	339556	up
Scyllo inositol	Alcohol	89093000	87844000	50724000	12346000	11661000	11501000	1.09757	0.155969	down
(E)-2-Octen-1-ol	Alcohol	17138000	18102000	17247000	408590	621120	424960	1.11736	0.0277149	down
FURFURYL ALCOHOL	Alcohol	24719000	24164000	24501000	9	9	9	1.12029	3.67928e-07	down
Decanal	Aldehyde	538240	439020	497270	204650	184210	207530	1.10685	0.404461	down
Octanal	Aldehyde	19098000	19282000	19400000	464770	695720	458420	1.11723	0.0280185	down
5-METHYLFURFURAL	Aldehyde	517240	541250	597010	9	9	9	1.12025	1.63093e-05	down
Betaine	Alkaloid	17010000	17011000	32086000	198810000	197490000	194260000	1.1008	8.9334	up
Quinine	Alkaloid	9	9	9	55813	41545	45447	1.12011	5289.07	up
Cyclohexylamine	Amines	9	9	9	239020	269640	268850	1.12024	28796.7	up
Butylamine	Amines	2415400	2646500	2644400	641120	695720	497980	1.10867	0.238094	down
Hyodeoxycholic Acid	Bile Acids	9	9	9	41119	29650	33938	1.12006	3878.04	up
Glycochenodeoxycholic Acid	Bile Acids	9	9	9	21592	18463	19408	1.12024	2202.33	up
L-Carnitine	Camitine	94446	121040	72295	629500	694120	612910	1.10626	6.72918	up
Acetyl-L-carnitine	Camitine	244460	351710	339140	32388	45027	34905	1.10901	0.120089	down
DL-Carnitine	Camitine	180020	154280	204710	2661000	2152300	2373200	1.11695	13.3328	up
Choline	Cholines	864790	898590	423590	9	9	9	1.11924	1.23458e-05	down
Butyl 3-methylbutanoate	Fatty acyls	19501000	19181000	21888000	9	9	9	1.12027	4.45765e-07	down
Ethyl butyrate	Fatty acyls	6813200	7911400	9935400	9	9	9	1.12014	1.09489e-06	down
10-UNDECENOIC ACID	Fatty acyls	3470100	3746900	3620200	799040	852300	829250	1.11948	0.228896	down
PROPYL HEXANOATE	Fatty acyls	9789000	9036400	9821500	9	9	9	1.12028	9.4251e-07	down
gamma-Muurolene	Lipids_Fatty Acids	124890	123160	125260	982450	1065900	887840	1.11874	7.86529	up
Cuminaldehyde	Lipids_Fatty Acids	3808900	3861500	3399100	41973000	43642000	40127000	1.11942	11.3593	up
Dimethyl fumarate	Lipids_Fatty Acids	14500000	14855000	14554000	3459100	3547300	3123800	1.11869	0.230709	down
4-Methylcatechol	Phenols And Its Derivatives	386280	411390	411430	9	9	9	1.12028	2.23307e-05	down
Protocatechuic Aldehyde	Phenols And Its Derivatives	11598	13125	12799	9	9	9	1.12022	0.000719578	down
Vanillin	Phenols And Its Derivatives	252540	287360	290020	9	9	9	1.12024	3.25333e-05	down
Hydroquinone	Phenols And Its Derivatives	568740	559920	224590	9	9	9	1.11847	1.9952e-05	down
4-Nitrophenol	Phenols And Its Derivatives	10465000	11705000	11507000	9	9	9	1.12027	8.01734e-07	down
N-Feruloyl Putrescine	Phenolamides	12025000	12884000	12573000	9	9	9	1.12028	7.20346e-07	down
N-Caffeoyl Putrescine	Phenolamides	1769300	1838400	1906800	9	9	9	1.12028	4.89618e-06	down
Histamine	Polyamine	9	9	9	353440	493080	342790	1.11997	44048.5	up
1,5-Diaminopentane	Polyamine	9	9	9	435570000	451810000	425080000	1.12028	4.86096e+07	up
Diethanolamine	Polyamine	1346800	1438700	1253200	9	9	9	1.12026	6.68532e-06	down
Neopterin	Pteridines and derivatives	9	9	9	63977	82583	71813	1.12009	8087.89	up
Isoxanthopterin	Pteridines and derivatives	9	9	9	84912	116710	132010	1.1198	12356.7	up
Pterine	Pteridines and derivatives	143420	149200	109060	274820	254570	309370	1.07129	2.08813	up
2,4-Dihydroxypteridine	Pteridines and derivatives	34091	34292	17600	142640	123260	235890	1.06241	5.83592	up
2-Picolinic Acid	Pyridine And Pyridine Derivatives	226600	241280	236270	2210600	2240800	1963500	1.11933	9.11013	up
4-(Aminomethyl)-5-(Hydroxymethyl)-2-Methylpyridin-3-Ol	Pyridine And Pyridine Derivatives	11423	14432	27587	268540	339350	314430	1.10113	17.2583	up
δ-Valerolactam	Pyridine And Pyridine Derivatives	437440	464830	424560	70810000	72750000	76203000	1.12018	165.63	up
Tryptamine	Tryptamines And Its Derivatives	188850	184380	164940	1046000	1018100	952720	1.11842	5.6057	up
Barbituric acid	Heterocyclic compound	20997000	22881000	22272000	553780	842020	592150	1.11732	0.0300522	down
Epinephrine	Hormones	7408900	6599300	7920000	374000	337420	404580	1.11883	0.0508934	down
2-Aminophenol	Phenols And Its Derivatives	2135100	2114500	1971800	9	9	9	1.12028	4.33986e-06	down
Choline chloride	Others	69050000	67754000	32374000	294890	190280	346970	1.11269	0.00491872	down
Lumichrome	Others	849080	930250	898390	2988600	3085100	2937000	1.11888	3.36506	up
